# Supplementary material for: Serum Total Cholinesterase Activity on Admission Is Associated with Disease Severity and Outcome in Patients with Traumatic Brain Injury
Source: PLoS One. 2015 Jun 24;10(6):e0129082. doi: 10.1371/journal.pone.0129082 (PMC4479571; doi:10.1371/journal.pone.0129082)
Supplement: S1 File — (XLSX) [file pone.0129082.s002.xlsx]

## Sheet: Sheet1
		total	contusion	no					total	SAH	no					total	DIA	no
			1	2						1	2						1	2
Mild	1	34	0	34			Mild	1	34	6	28			Mild	1	34	0	34
Moderate	2	53	33	20			Moderate	2	53	20	33			Moderate	2	53	0	53
Severe	3	72	42	30			Severe	3	72	26	46			Severe	3	72	10	62
Extreme severe	4	29	20	9			Extreme severe	4	29	16	13			Extreme severe	4	29	7	22
	1	1	0					1	1	6					1	1	0
	1	2	34					1	2	28					1	2	34
	2	1	33					2	1	20					2	1	0
	2	2	20					2	2	33					2	2	53
	3	1	42					3	1	26					3	1	10
	3	2	30					3	2	46					3	2	62
	4	1	20					4	1	16					4	1	7
	4	2	9					4	2	13					4	2	22
		total	cerebral hernia	no					total	epidural hematoma	no					total	subdural hematoma	no
			1	2						1	2						1	2
Mild	1	34	0	34			Mild	1	34	0	34			Mild	1	34	2	32
Moderate	2	53	0	53			Moderate	2	53	14	39			Moderate	2	53	7	46
Severe	3	72	7	65			Severe	3	72	9	63			Severe	3	72	21	51
Extreme severe	4	29	19	10			Extreme severe	4	29	7	22			Extreme severe	4	29	18	11
	1	1	0					1	1	0					1	1	2
	1	2	34					1	2	34					1	2	32
	2	1	0					2	1	14					2	1	7
	2	2	53					2	2	39					2	2	46
	3	1	7					3	1	9					3	1	21
	3	2	65					3	2	63					3	2	51
	4	1	19					4	1	7					4	1	18
	4	2	10					4	2	22					4	2	11
		total	intracerebral hematoma	no					total	Mortality	no					total	Sedative	no
			1	2						1	2						1	2
Mild	1	34	0	34			Mild	1	34	0	34			Mild	1	34	4	30
Moderate	2	53	8	45			Moderate	2	53	1	52			Moderate	2	53	21	32
Severe	3	72	16	56			Severe	3	72	18	54			Severe	3	72	28	44
Extreme severe	4	29	12	17			Extreme severe	4	29	22	7			Extreme severe	4	29	11	18
	1	1	0					1	1	0					1	1	4
	1	2	34					1	2	34					1	2	30
	2	1	8					2	1	1					2	1	21
	2	2	45					2	2	52					2	2	32
	3	1	16					3	1	18					3	1	28
	3	2	56					3	2	54					3	2	44
	4	1	12					4	1	22					4	1	11
	4	2	17					4	2	7					4	2	18
		total	Resuscitant analeptic	no					total	Hormone	no					total	Ca2+ antagonist	no
			1	2						1	2						1	2
Mild	1	34	11	23			Mild	1	34	2	32			Mild	1	34	6	28
Moderate	2	53	28	25			Moderate	2	53	21	32			Moderate	2	53	18	35
Severe	3	72	27	45			Severe	3	72	42	30			Severe	3	72	14	58
Extreme severe	4	29	16	13			Extreme severe	4	29	27	2			Extreme severe	4	29	12	17
	1	1	11					1	1	2					1	1	6
	1	2	23					1	2	32					1	2	28
	2	1	28					2	1	21					2	1	18
	2	2	25					2	2	32					2	2	35
	3	1	27					3	1	42					3	1	14
	3	2	45					3	2	30					3	2	58
	4	1	16					4	1	27					4	1	12
	4	2	13					4	2	2					4	2	17
		total	Diuretic	no					total	Vasodilator	no					total	β Blockers	no
			1	2						1	2						1	2
Mild	1	34	6	28			Mild	1	34	0	34			Mild	1	34	2	32
Moderate	2	53	37	16			Moderate	2	53	6	47			Moderate	2	53	6	47
Severe	3	72	45	27			Severe	3	72	5	67			Severe	3	72	5	67
Extreme severe	4	29	28	1			Extreme severe	4	29	7	22			Extreme severe	4	29	4	25
	1	1	6					1	1	0					1	1	2
	1	2	28					1	2	34					1	2	32
	2	1	37					2	1	6					2	1	6
	2	2	16					2	2	47					2	2	47
	3	1	45					3	1	5					3	1	5
	3	2	27					3	2	67					3	2	67
	4	1	28					4	1	7					4	1	4
	4	2	1					4	2	22					4	2	25
		total	male	no							total	fracture	no
			1	2								1	2
Mild	1	34	23	11					Mild	1	34	17	17
Moderate	2	53	39	14					Moderate	2	53	32	21
Severe	3	72	61	11					Severe	3	72	33	39
Extreme severe	4	29	22	7					Extreme severe	4	29	18	11
	1	1	23							1	1	17
	1	2	11							1	2	17
	2	1	39							2	1	32
	2	2	14							2	2	21
	3	1	61							3	1	33
	3	2	11							3	2	39
	4	1	22							4	1	18
	4	2	7							4	2	11
