# Supplementary material for: Serum Total Cholinesterase Activity on Admission Is Associated with Disease Severity and Outcome in Patients with Traumatic Brain Injury
Source: PLoS One. 2015 Jun 24;10(6):e0129082. doi: 10.1371/journal.pone.0129082 (PMC4479571; doi:10.1371/journal.pone.0129082)
Supplement: S2 File — (XLSX) [file pone.0129082.s003.xlsx]

## Sheet: Sheet1
			On admission ChE
		control		TBI
	1	8.89		4.5
	2	10		5.8
	3	8.87		18.1
	4	8.07		10.7
	5	9.01		9.4
	6	9.6		8
	7	5.82		4.4
	8	9.48		6.5
	9	6.29		7.4
	10	9.84		7.9
	11	6.03		8
	12	6.27		7.9
	13	5.2		9.8
	14	10.97		6.6
	15	10.13		6.3
	16	7.97		4.9
	17	7.71		6.8
	18	6.4		4.7
	19	6.45		5
	20	10.57		8.9
	21	8.62		6.5
	22	9		7.7
	23	6.2		7.7
	24	7.86		7.3
	25	8.44		7.7
	26	11.28		7.2
	27	8.84		8.2
	28	5.76		7.9
	29	6.66		7.6
	30	10.16		6.3
	31	4.81		5.7
	32	7.28		10.6
	33	5.59		8.2
	34	5		7
	35	5.14		5.8
	36	6.24		6.5
	37	8.49		6.1
	38	7.4		4.8
	39	7.45		9.7
	40	6.68		6.6
	41	6.63		7.9
	42	7.69		5.5
	43	5.02		9.1
	44	5.34		5
	45	6.87		7.3
	46	7.2		7.4
	47	8.13		9.4
	48	8.31		12.5
	49	7.61		5.8
	50	6.84		6
				6.9
	MEAN	7.6022		9.3
	SD	1.70749		6.5
	SEM	0.243927		19.3
	T-test	0.0285081		5.2
				9.1
				7.4
				5.1
				4.9
				5.3
				3.7
				5.1
				7.4
				5.6
				5.2
				5.4
				6.2
				8.3
				7
				7.1
				6.3
				7.3
				6.2
				7.4
				5.1
				5.5
				6.9
				9.1
				9.3
				6.3
				9.2
				7.4
				8.2
				8.1
				9.2
				7.5
				7.1
				4.2
				7.1
				3.8
				8.1
				8.6
				5.9
				7.7
				8.6
				9.4
				6.4
				4.2
				8.5
				8.3
				5.7
				8.3
				6
				8
				4.8
				3.2
				7.5
				7.8
				8.7
				7.4
				4.8
				7.4
				6.6
				3.7
				8.7
				7.2
				3.8
				5.4
				5.7
				4.8
				9.5
				7
				6.2
				6.3
				5.5
				8.9
				7.8
				5.1
				7.7
				7.8
				9.2
				6.2
				7.3
				9.6
				7.8
				9.2
				2
				6
				5.5
				5.9
				4.9
				4
				7
				5.8
				4.3
				5.1
				3.2
				3.9
				3.4
				4.3
				6.2
				4.5
				8.5
				9.3
				5.2
				3.3
				5.5
				5.8
				5.4
				9.8
				6.8
				5.7
				5.3
				9.6
				9.1
				4.1
				5.4
				6.8
				4.3
				6.9
				5
				4
				8.1
			MEAN	6.85549
			SD	2.21058
			SEM	0.168555
