# Supplementary material for: Serum Total Cholinesterase Activity on Admission Is Associated with Disease Severity and Outcome in Patients with Traumatic Brain Injury
Source: PLoS One. 2015 Jun 24;10(6):e0129082. doi: 10.1371/journal.pone.0129082 (PMC4479571; doi:10.1371/journal.pone.0129082)
Supplement: S6 File — (XLSX) [file pone.0129082.s007.xlsx]

## Sheet: Sheet1
	days
MEAN	1	2	3	4	5	6	7	8	9	10	11	12	13	14
Mild	7.65323	7.58	7.68	6.1775	5.7	9.7	7.29	7.9	8.1	9
Moderate	7.22256	6.766	4.69667	5.92714	7.44333	5.798	7.21625	5.67333	6.32	5.888	6.12333	5.15	6.14	4.715
Severe	6.61333	5.74607	5.381	5.63579	5.53353	6.18111	5.268	5.49214	6.155	5.365	6.10167	5.59625	5.19333	5.525
Extremely severe	7.15615	5.70533	5.58231	5.17375	4.788	4.69556	7.25	4.74	5.02333	4.1	5.5	5.9975	3.8	3.5
SEM	1	2	3	4	5	6	7	8	9	10	11	12	13	14
Mild	0.43	0.24	0.23	0.16	0.18	0.19	0.32	0.38	0.24	0.34	0.27	0.29	0.34	0.33
Moderate	0.361297	0.285347	0.192842	0.348401	0.243431	0.22176	0.281365	0.365447	0.259504	0.241165	0.22798	0.112268	0.19	0.103083
Severe	0.207493	0.209331	0.228405	0.215272	0.21556	0.171354	0.178437	0.209316	0.331855	0.141017	0.202043	0.15776	0.207221	0.177449
Extremely severe	0.371988	0.425598	0.34142	0.275786	0.145935	0.280474	0.449644	0.379879	0.496051	0.34	0.43	0.483535	0.45	0.027735
MEAN	1	2	3	4	5	6	7	8	9	10	11	12	13	14
No infection	7.27367	6.704	6.21778	5.51837	7.056	5.98945	7.22281	5.57222	5.83341	5.902	6.75909	4.43766	4.22488	6.2325
Sepsis	6.61972	5.49649	5.21429	5.2668	5.14789	5.10778	5.35867	5.26711	5.261	5.28971	5.13302	5.74833	4.52083	4.45556
SEM	1	2	3	4	5	6	7	8	9	10	11	12	13	14
No infection	0.212919	0.170433	0.185034	0.19112	0.1609	0.141662	0.142984	0.240757	0.229652	0.169741	0.140787	0.133052	0.0414863	0.167716
Sepis	0.360859	0.340323	0.330424	0.294237	0.294344	0.284264	0.367518	0.293793	0.387839	0.192824	0.221707	0.314913	0.306899	0.202444
MEAN	1	2	3	4	5	6	7	8	9	10	11	12	13	14
Alive	7.08516	6.48133	5.41524	6.12696	6.45889	6.16917	6.34974	5.48167	6.34273	6.27083	6.3925	5.459	5.80667	6.55571
Dead	7.372	5.1281	5.41714	5.02538	4.601	4.97857	5.97	5.05714	5.24	4.06333	4.89	6.1175	3.13	3.57667
SEM	1	2	3	4	5	6	7	8	9	10	11	12	13	14
Alive	0.226554	0.183887	0.170333	0.178948	0.18117	0.152358	0.168286	0.204189	0.280445	0.133376	0.151948	0.170126	0.122355	0.202286
Dead	0.326357	0.302287	0.326979	0.267933	0.220481	0.299386	0.469088	0.301784	0.218258	0.108069	0.166743	0.219869	0.149817	0.0262837
