# Supplementary material for: Serum Total Cholinesterase Activity on Admission Is Associated with Disease Severity and Outcome in Patients with Traumatic Brain Injury
Source: PLoS One. 2015 Jun 24;10(6):e0129082. doi: 10.1371/journal.pone.0129082 (PMC4479571; doi:10.1371/journal.pone.0129082)
Supplement: S8 File — (XLSX) [file pone.0129082.s009.xlsx]

## Sheet: ChE function data (in and out)
					rehabilitation function （on admission）										rehabilitation function（at discharge）
																												0.25
				GCS	QLI	MMSE	FIM			GOS	MRS	RDS	DRS-F	GCS	QLI	MMSE	FIM			GOS	MRS	RDS	DRS-F			Injury time	Ventilation time	Venous time
							motion	cognition	total								motion	cognition	total					age
1	1			15	4	22	89	35	124	4	3	5	3	15	8	25	91	35	126	5	1	2	1	27	0	14	0	0
2	2			15	7	24	85	35	120	5	2	3	1	15	8	25	86	35	120	5	1	3	1	40	0	18	0	0
3	3			15	5	20	78	35	113	4	3	3	3	15	8	25	91	35	126	5	0	0	0	20	0	2	0	0
4	4			15	6	20	83	35	118	4	2	4	2	15	8	25	91	35	126	5	0	0	0	27	0	2	0	0
5	5			15	6	22	90	33	123	4	2	3	2	15	9	28	91	35	126	5	0	0	0	56	0	10	0	0
6	6			15	6	24	91	32	123	4	2	3	2	15	8	27	91	35	126	5	0	0	0	13	0	72	0	0
7	7			15	5	22	74	23	97	3	3	6	3	15	8	26	83	35	118	5	2	1	1	22	0	3	0	0
8	8			15	6	24	88	35	123	4	2	2	2	15	7	25	91	35	126	4	1	1	1	44	0	31	48	4
9	9			15	8	26	91	35	126	4	5	2	1	15	10	16	91	35	126	5	0	0	0	43	0	2.5	0	0
10	10			15	4	/	61	10	71	4	3	6	3	15	9	/	61	10	71	5	1	1	1	2	0	14	0	0
11	11			15	7	28	91	35	126	4	2	3	2	15	10	28	91	35	126	5	0	0	0	33	0	10	0	0
12	12			15	5	24	91	35	126	4	7	3	3	15	8	25	91	35	126	5	0	0	0	14	0	4	120	30
13	13			15	7	28	91	35	126	5	1	2	1	15	10	28	91	35	126	5	0	0	0	50	0	48	3	0.125
14	14			14	7	27	91	35	126		1	2	1	15	10	28	91	35	126	5	0	0	0	28	0	12	0	0
15	15			15	5	27	91	35	126	4	2	2	2	15	9	28	91	35	126	5	0	0	0	27	0	24	0	0
16	16			15	5	25	91	35	126	4	2	3	2	15	10	26	91	35	126	5	0	0	0	30	0	5	24	15
17	17			15	5	26	91	35	126	4	2	3	2	15	9	27	91	35	126	5	1	1	1	49	0	48	120	22
18	18			15	5	22	91	35	126	4	2	3	2	15	7	22	91	35	126	5	0	0	0	82	0	144	0	0
19	19			15	5	22	91	26	117	4	3	2	3	15	8	23	91	27	118	5	0	0	0	80	0	24	0	0
20	20			14	6	24	91	35	126	4	3	6	3	15	8	25	91	35	126	5	1	2	1	4	0	6	0	0
21	21			15	4	/	62	15	77	3	2	10	3	15	7	/	62	18	80	5	1	3	1	0.5	0	24	432	14
22	22			15	6	28	91	35	126	4	2	2	2	15	10	28	91	35	126	5	0	0	0	19	0	5	24	5
23	23			15	8	27	91	35	126	4	2	3	2	15	9	28	91	35	126	5	0	0	0	41	0	48	0	36
24	24			15	6	28	91	35	126	4	2	2	2	15	9	28	91	35	126	5	0	0	0	54	0	4	0	0
25	25			15	7	28	91	35	126	4	2	3	2	15	9	28	91	35	126	5	0	0	0	25	0	3	192	0
26	26			15	5	23	91	35	126	4	2	3	2	15	8	28	91	35	126	5	0	0	0	20	0	2	120	0
27	27			15	5	28	91	35	126	4	3	6	3	15	10	28	91	35	126	5	0	0	0	27	0	168	4	10
28	28			15	6	27	91	35	126	4	2	4	2	15	8	27	91	35	126	4	1	2	1	5	0	6	72	9
29	29			15	6	28	91	35	126	4	2	3	2	15	8	28	91	35	126	4	1	1	1	8	0	4	0	0
30	30			15	5	/	91	25	116	4	2	3	2	15	8	/	91	25	116	5	1	2	1	62	0	4	4	0.166667
31	31			15	5	28	91	35	126	4	2	3	2	15	6	28	91	35	126	5	1	2	1	2	0	10	34	0.25
32	32			15	5	23	91	32	123	4	2	3	2	15	9	23	91	32	123	5	0	0	0	35	0	19	0	0
33	33			15	4	22	82	35	117	3	4	5	4	15	6	23	86	35	121	4	1	3	1	19	0	48	4	32
34	34			15	6	28	79	35	114	4	2	3	2	15	9	28	85	35	120	4	1	1	1	75	0	1	48	4
35	1			15	6	20	85	28	113	3	3	6	3	15	9	22	90	35	125	4	1	1	1	46	0	29	4	8
36	2			15	4	22	87	34	121	4	4	5	2	15	7	25	87	35	122	4	4	3	2	27	0	96	0	0
37	3			14	5	17	80	34	114	4	3	3	2	15	10	26	91	35	126	5	1	0	0	46	0	4	0	0
38	4			15	4	25	72	35	107	3	3	6	2	15	8	27	91	35	126	4	1	2	1	57	0	14	0	0
39	5			15	7	25	91	34	125	4	2	2	2	15	8	27	91	35	126	5	0	0	0	23	0	2	0	0
40	6			15	5	21	73	32	105	4	3	5	3	15	8	26	91	35	126	5	1	2	1	20	0	24	2	0.0833333
41	7			15	7	26	90	34	124	5	1	2	1	15	9	28	91	35	126	5	1	1	0	32	0	20	0	0
42	8			15	7	18	82	25	107	4	2	5	2	15	8	19	82	25	107	5	1	3	1	5	0	96	4	0.166667
43	9			13	4	14	52	25	77	3	3	8	3	14	8	24	84	35	119	5	1	2	1	46	0	4	0	0
44	10			13	4	15	70	25	95	3	3	9	3	15	6	25	82	35	117	4	2	3	1	37	0	7	0	0
45	11			12	0	0	17	5	22	3	5	19	5	15	8	23	52	25	77	4	3	7	3	57	0	24	0	0
46	12			15	5	22	62	33	95	4	3	6	3	15	8	26	70	35	105	4	2	4	1	64	0	5	0	0
47	13			15	3	21	68	31	99	3	3	7	3	15	8	25	73	34	107	4	2	3	2	46	0	9	120	14
48	14			15	7	24	91	35	126	4	3	2	2	15	8	26	91	35	126	5	1	0	1	37	0	3	72	7
49	15			15	5	/	69	30	99	4	3	6	3	15	8	/	88	35	123	5	1	1	1	8	0	6	144	6
50	16			14	5	0	13	5	18	3	4	14	4	15	7	23	67	35	102	4	2	3	1	78	0	2	5	6
51	17			15	4	20	36	33	69	3	4	9	4	15	7	26	61	35	96	4	4	6	3	55	0	13	0	7
52	18			13	4	27	91	35	126	4	7	3	3	15	7	27	91	35	126	5	1	2	1	58	0	5	24	10
53	19			11	0	0	25	5	30	3	4	18	4	15	10	28	91	35	126	5	0	0	0	34	0	4	0	0
54	20			14	5	25	91	35	126	4	2	7	3	15	10	28	91	35	126	5	0	0	0	37	0	14	0	8
55	21			15	5	25	91	35	126	4	3	3	3	15	8	27	91	35	126	5	1	1	1	45	0	24	0	0
56	22			12	0	0	25	5	30	3	4	8	4	15	7	23	89	31	120	4	2	5	2	95	0	36	0	0
57	23			13	4	25	91	35	126	3	3	3	2	15	8	27	91	35	126	5	0	0	0	49	0	96	4	0.166667
58	24			15	5	24	68	33	101	3	2	3	2	15	7	26	91	35	126	4	1	1	1	49	0	4	5	7
59	25			12	0	0	25	5	30	3	4	15	5	15	6	24	91	35	126	4	1	2	1	79	0	12	48	9
60	26			15	4	26	91	35	126	3	3	2	3	15	9	27	91	35	126	5	0	0	0	46	0	72	0	0
61	27			14	3	23	39	31	70	3	4	18	4	15	7	28	55	35	90	3	4	8	4	67	0	8	0	0
62	28			15	4	21	48	25	73	3	4	9	4	3	0	0	13	5	18	1	5	29	5	47	1	24	0	0
63	29			15	3	15	74	20	94	3	3	9	3	15	9	27	91	35	126	5	1	3	1	64	0	72	3	0.125
64	30			12	1	0	25	15	40	3	4	16	4	15	7	/	91	32	123	4	2	4	2	59	0	168	0	0
65	31			15	5	24	91	35	126	4	2	3	2	15	8	27	91	35	126	5	1	2	1	39	0	72	0	0
66	32			14	5	15	40	33	73	3	4	12	4	15	7	28	54	35	89	3	4	8	4	21	0	36	0	0
67	33			15	3	/	64	15	79	3	3	7	3	15	6	/	66	17	83	3	3	8	3	6	0	4	0	0
68	34			15	4	22	83	28	111	4	3	8	3	15	7	23	85	29	114	4	2	3	2	71	0	4	0	0
69	35			15	6	27	91	35	126	4	3	6	3	15	8	28	91	35	126	5	1	2	1	46	0	24	0	0
70	36			15	6	28	91	35	126	4	2	3	2	15	10	28	91	35	126	5	0	0	0	54	0	24	0	0
71	37			15	5	25	91	35	126	4	3	6	3	15	8	26	91	35	126	4	1	2	1	41	0	4	0	0
72	38			15	5	24	91	35	126	4	2	3	2	15	10	27	91	35	126	5	0	0	0	57	0	7	216	9
73	39			15	3	/	39	15	54	3	4	10	4	15	7	/	75	15	90	5	0	0	0	25	0	3	0	0
74	40			15	5	25	61	32	93	3	4	9	4	15	7	28	88	35	123	4	1	1	1	48	0	1	0	2
75	41			14	4	10	75	10	85	3	3	9	3	15	8	26	86	35	121	5	1	3	1	18	0	3	96	0
76	42			14	4	26	61	32	93	3	4	8	4	15	8	28	81	35	116	4	1	3	1	33	0	5	48	10
77	43			15	5	28	91	35	126	3	3	4	3	15	7	28	91	35	126	4	2	2	2	44	0	24	7	1
78	44			15	4	/	88	25	113	4	2	3	2	15	10	/	91	25	116	5	0	0	0	24	0	6	96	4
79	45			15	5	28	83	35	118	3	4	9	4	15	8	28	91	35	126	4	4	3	4	26	0	2	6	9
80	46			15	4	/	61	15	76	4	2	3	2	15	7	/	68	15	83	5	1	1	1	92	0	48	4	8.66667
81	47			15	4	28	91	35	126	3	4	6	4	15	8	28	91	35	126	4	1	3	1	67	0	24	24	0.208333
82	48			15	6	26	84	25	109	4	2	5	3	15	9	28	91	35	126	5	1	1	1	28	0	192	0	0
83	49			15	4	23	49	34	83	4	3	7	4	15	8	28	91	35	126	5	1	2	0	19	0	23	0	0
84	50			10	4	21	87	33	120	4	3	6	3	10	8	23	91	35	126	5	1	3	1	20	0	7	0	0
85	51			15	4	15	84	29	113	4	3	7	3	15	7	19	91	28	119	5	2	3	1	42	0	12	0	0
86	52			15	4	19	91	30	121	4	3	8	3	15	7	21	91	32	123	5	1	3	1	62	0	24	4	7
87	53			15	5	25	72	34	106	3	4	5	4	15	7	27	79	35	114	3	4	5	4	28	0	4	0	0
88	1			9	4	20	36	33	69	3	4	9	4	15	7	26	61	35	96	4	4	6	3	27	0	72	0	0
89	2			7	0	0	13	5	18	2	5	25	5	12	2	0	18	5	23	3	4	19	5	24	0	4	91.7917	11
90	3			8	0	0	13	5	18	3	5	23	5	15	7	23	86	33	119	4	2	3	1	59	0	24	347	12
91	4			13	1	14	89	31	120	4	2	6	2	15	6	23	91	32	122	5	1	2	1	19	0	96	24	22
92	5			7	1	0	13	5	18	3	5	24	5	15	8	28	91	35	126	5	1	2	0	35	0	48	0	0
93	6			13	5	12	72	23	95	4	4	8	3	15	8	25	91	35	126	5	1	3	1	67	0	5	48	0
94	7			10	0	0	13	5	18	2	2	20	5	15	8	26	91	35	126	5	1	2	1	25	0	24	0	0
95	8			15	4	24	84	35	119	3	3	6	3	15	8	26	91	35	126	4	1	3	1	18	0	11.5	0	0
96	9			6	0	0	13	5	18	2	5	25	5	15	8	25	76	35	111	4	1	2	1	36	0	5	0	0
97	10			15	4	23	38	33	71	3	4	10	3	15	8	25	55	35	90	4	2	3	1	23	0	3	0	26
98	11			15	4	23	49	33	82	3	4	4	4	15	8	25	89	35	124	4	2	0	1	44	0	8	0	0
99	12			8	2	0	40	10	50	3	4	17	4	15	9	25	89	33	122	4	2	3	1	20	0	24	0	0
100	13			9	7	25	22	5	27	3	4	21	5	15	8	28	91	35	126	5	1	2	1	42	0	1	0	0
101	14			12	5	25	72	35	107	3	3	7	3	15	8	28	91	35	126	5	1	1	1	40	0	192	0	0
102	15			13	0	0	37	5	42	2	4	15	4	15	8	28	66	33	99	4	3	8	3	42	0	4	24	0
103	16			10	0	0	13	5	18	3	5	22	5	15	7	28	91	35	126	4	1	2	1	48	0	96	0	4
104	17			7	0	0	13	5	18	2	5	25	5	15	5	18	66	20	86	4	3	5	3	23	0	96	120	40
105	18			11	4	23	52	28	80	3	4	10	4	3	0	0	13	5	18	1	5	29	5	56	0	72	0	5
106	19			6	0	0	13	5	18	2	5	27	5	14	5	10	52	13	65	3	4	9	3	43	0	2	24	15
107	20			6	0	0	13	5	18	2	5	24	5	15	7	23	89	33	122	4	3	6	2	24	0	3	0	0
108	21			3	0	0	13	5	18	2	4	29	5	3	0	0	0	0	0	1	5	29	5	35	1	4	0	0
109	22			11	0	0	13	5	18	2	5	29	5	3	0	0	0	0	0	1	5	29	5	24	0	48	0	0
110	23			10	0	0	13	5	18	2	5	22	5	3	0	0	0	0	0	1	5	29	5	42	0	7	0	0
111	24			7	0	0	13	5	18	2	5	25	5	15	6	22	75	29	104	4	4	6	3	79	1	4	0	0
112	25			11	0	0	25	5	30	3	4	18	4	15	8	27	91	34	125	5	1	3	1	43	1	72	0	0
113	26			4	0	0	13	5	18	2	5	27	5	15	7	25	88	32	120	4	2	6	4	84	1	6	0	0
114	27			14	0	10	25	20	45	3	9	3	3	15	9	28	91	35	126	5	1	2	1	56	1	24	0	0
115	28			9	0	0	25	5	30	3	4	19	4	15	6	24	86	32	118	3	3	6	3	19	1	96	72	5
116	29			6	0	0	13	5	18	2	5	26	5	15	5	18	59	25	84	3	3	7	3	44	0	5	0	0
117	30			15	4	/	41	25	66	3	2	10	3	15	7	/	58	26	84	5	1	3	1	23	0	24	0	0
118	31			9	0	0	25	5	30	3	4	21	4	15	4	10	49	25	74	4	2	3	2	88	0	5	0	0
119	32			8	0	0	13	5	18	3	5	23	5	15	7	25	91	35	126	4	1	2	1	48	0	6	3	0
120	33			12	4	0	25	5	30	3	4	19	4	15	6	25	91	35	126	4	2	6	2	56	0	8	0	0
121	34			14	5	15	49	20	69	3	2	9	4	15	10	28	91	35	126	5	0	0	0	46	0	24	0	0
122	35			5	0	0	13	5	18	2	5	26	5	15	6	15	91	35	126	4	3	8	3	3	0	48	24	0
123	36			15	4	22	44	30	74	3	4	9	4	15	6	25	88	32	120	4	1	3	1	74	0	1	24	0
124	37			15	5	25	68	35	103	3	4	8	4	15	8	27	90	35	125	4	2	3	2	57	0	1	0	0
125	38			15	5	25	36	35	71	3	4	9	4	15	8	27	46	35	81	4	2	8	2	43	0	168	0	150
126	39			14	4	12	38	25	63	3	4	12	4	15	7	28	59	35	94	4	2	5	2	43	0	1	0	16
127	40			14	4	20	42	30	72	3	4	8	4	15	8	25	88	32	120	4	1	2	1	61	0	6	0	0
128	41			13	6	22	86	29	115	3	3	8	2	15	8	23	89	31	120	2	2	3	1	45	0		0	0
129	42			11	1	0	13	9	22	3	4	19	4	15	4	7	30	9	39	2	2	8	2	34	0	10	4	10
130	43			15	4	26	38	33	71	3	4	8	4	15	9	28	46	35	81	5	1	3	1	76	0	4	0	47
131	44			9	0	0	13	5	18	2	4	22	4	15	7	25	91	33	124	4	1	2	1	52	0	1	0	0
132	45			7	0	0	13	5	18	2	4	24	4	15	7	24	89	32	121	4	1	3	1	5	0	2	0	14
133	46			8	0	0	13	5	18	2	5	25	5	15	6	18	81	24	105	4	3	5	2	33	0	5	10	8
134	47			7	0	0	13	5	18	2	5	24	5	15	7	24	89	34	123	4	1	3	1	56	0	12	4	11
135	48			7	0	0	13	5	18	2	5	24	5	15	7	25	89	33	122	4	1	3	1	29	0	120	0	0
136	49			9	0	0	13	5	18	2	4	27	4	15	9	25	52	26	78	3	4	9	4	12	0	11	0	0
137	50			7	0	0	13	5	18	3	5	26	5	3	0	0	0	0	0	1	5	29	5	58	0	4	24	0
138	51			3	0	0	13	5	18	2	5	29	5	3	0	0	0	0	0	1	5	29	5	67	0	4	0	0
139	52			8	0	0	13	5	18	2	5	24	5	3	0	0	0	0	0	1	5	29	5	78	0	72	0	0
140	53			6	0	0	13	5	18	2	5	28	5	3	0	0	0	0	0	1	5	29	5	69	0	2	0	0
141	54			4	0	0	13	5	18	2	5	28	5	3	0	0	0	0	0	1	5	29	5	29	0	144	0	13
142	55			8	0	0	13	5	18	3	5	20	5	3	0	0	0	0	0	1	5	29	5	28	0	48	0	0
143	56			3	0	0	13	5	18	2	5	29	5	3	0	0	0	0	0	1	5	29	5	65	0	24	0	0
144	57			3	0	0	13	5	18	2	5	29	5	3	0	0	0	0	0	1	5	29	5	33	0	8	0	0
145	58			5	0	0	13	5	18	2	5	27	5	3	0	0	0	0	0	1	5	29	5	59	0	3	0	0
146	59			4	0	0	13	5	18	2	5	28	5	3	0	0	0	0	0	1	5	29	5	17	1	120	0	0
147	60			7	0	0	13	5	18	2	4	25	5	15	6	18	60	25	85	3	4	8	4	54	1	2	0	0
148	61			11	0	0	13	5	18	2	4	25	5	15	7	20	70	28	98	3	4	7	4	46	1	96	72	65
149	62			6	0	0	13	5	18	2	5	24	5	9	0	0	15	5	20	2	5	21	5	34	1	18	48	28
150	63			5	0	0	13	5	18	2	5	27	5	7	0	0	13	5	18	2	5	25	5	21	1	8	0	0
151	64			6	0	0	13	5	18	2	5	29	5	10	0	0	13	5	18	2	5	22	5	18	1	168	0	23
152	65			8	0	0	13	5	18	2	5	24	5	7	0	0	13	5	18	2	5	24	5	73	1	6	0	12
153	66			6	0	0	13	5	18	2	5	26	5	9	0	0	13	5	18	2	5	23	5	27	1	48	0	0
154	67			8	0	0	13	5	18	2	5	19	5	9	0	0	13	5	18	2	5	18	5	33	1	8	0	0
155	68			12	0	0	25	5	30	3	4	17	4	14	5	12	38	10	48	3	4	12	4	29	1	3	0	0
156	69			14	3	5	82	25	107	3	14	5	5	10	6	15	50	10	60	3	4	8	4	34	1	2	0	0
157	70			9	0	0	13	5	18	2	5	24	5	7	0	0	13	5	18	2	5	22	5	46	1	48	0	0
158	71			7	0	0	13	5	18	2	5	25	5	7	0	0	13	5	18	2	5	25	5	25	0	2	0	0
159	72			3	0	0	13	5	18	2	5	29	5	3	0	0	13	5	18	2	5	29	5	53	0	12	4	15
160	1			3	0	0	13	5	18	2	5	29	5	8	0	0	13	5	18	0	5	25	5	25	0	30	0	0
161	2			4	0	0	13	5	18	2	5	28	5	15	8	21	46	19	65	4	2	6	2	21	0	4	24	123
162	3			3	0	0	13	5	18	2	5	29	5	12	2	0	13	10	23	3	4	21	4	25	0	1	96	4
163	4			3	0	0	13	5	18	2	5	29	5	3	0	0	0	0	0	1	5	29	5	40	0	5	0	0
164	5			5	0	0	13	5	18	2	5	26	5	3	0	0	0	0	0	1	5	29	5	56	1	2	0	0
165	6			5	0	0	13	5	18	2	5	27	5	3	0	0	0	0	0	1	5	29	5	72	1	8	4	7
166	7			4	0	0	13	5	18	2	5	28	5	3	0	0	0	0	0	1	5	29	5	93	1	17	0	12
167	8			3	7	28	91	35	126	4	2	3	2	3	0	0	13	5	18	1	5	29	5	78	1	24	0	0
168	9			3	0	0	13	5	18	2	5	29	5	15	7	27	63	35	98	4	2	4	0	35	1	7	3	0.125
169	10			5	0	0	13	5	18	2	5	26	5	3	0	0	13	5	18	1	5	29	5	44	1	4	0	0
170	11			6	0	0	13	5	18	2	5	26	5	3	0	0	13	5	18	1	5	29	5	52	1	168	48	13
171	12			3	0	0	13	5	18	2	5	29	5	3	0	0	0	0	0	1	5	29	5	63	0	2	0	32
172	13			3	0	0	13	5	18	2	5	29	5	3	0	0	0	0	0	1	5	29	5	23	1	2	0	0
173	14			4	0	0	13	5	18	2	5	28	5	3	0	0	0	0	0	1	5	29	5	75	0	2	0	0
174	15			3	0	0	13	5	18	2	5	29	5	3	0	0	0	0	0	1	5	29	5	45	1	0.5	5	63
175	16			3	0	0	13	5	18	2	5	29	5	3	0	0	0	0	0	1	5	29	5	41	1	2	3	0.125
176	17			5	0	0	13	5	18	2	5	27	5	3	0	0	0	0	0	1	5	29	5	47	0	4	0	0
177	18			4	0	0	13	5	18	2	5	28	5	3	0	0	0	0	0	1	5	29	5	60	1	10	0	0
178	19			3	0	0	13	5	18	2	5	29	5	3	0	0	0	0	0	1	5	29	5	51	1	3	216	4
179	20			3	0	0	13	5	18	2	5	29	5	3	0	0	0	0	0	1	5	29	5	49	1	5	0	0
180	21			4	0	0	13	5	18	2	4	25	5	3	0	0	0	0	0	1	5	29	5	52	1	3	144	6
181	22			5	0	0	13	5	18	2	4	25	5	3	0	0	0	0	0	1	5	29	5	26	1	10	4	5
182	23			3	0	0	13	5	18	2	5	29	5	8	0	0	13	5	18	4	3	5	3	45	1	4	0	0
183	24			3	0	0	13	5	18	2	5	29	5	4	0	0	13	5	18	2	5	28	5	73	1	168	0	0
184	25			7	0	0	13	5	18	2	5	25	5	3	0	0	13	5	18	2	5	29	5	53	0	10	0	0
185	26			8	0	0	13	5	18	3	5	24	5	6	0	0	13	5	18	2	5	26	5	43	1	16	144	2
186	27			3	0	0	13	5	18	2	5	29	5	3	0	0	13	5	18	2	5	29	5	44	1	8	24	11
187	28			5	0	0	13	5	18	2	5	27	5	8	0	0	13	5	18	2	5	24	5	79	1	10	0	0
188	29			4	0	0	13	5	18	2	5	28	5	7	0	0	13	5	18	2	5	25	5	78	1	6	0	0
			MEAN	10.8191	2.72872	11.8101			66.6223	2.97326	3.83511	14.3617	3.72872	12.0479	5.61702	17.5674			84.9202	3.55851	2.37234	9.39362	2.26064	42.109	0.212766	47.5798	20.5734	6.11281
			SD	13	4	12			69.5	3	4	9.5	4	15	7	25			118	4	2	3	1
			SEM	4.54911	2.59902	11.8974			46.2913	0.845183	1.48412	10.2518	1.23489	4.86094	3.60957	11.8154			50.2386	1.50996	1.88993	11.277	1.93232
			correlation	0.341932	0.195354	0.894263			3.47947	0.0635279	0.111553	0.770569	0.0928198	0.36537	0.271312	0.888097			3.77616	0.113496	0.142056	0.84763	0.145242
				GCS	OLI	MMSE			FIM	GOS	MRS	RDS	DRS-F	GCS	OLI	MMSE			FIM	GOS	MRS	RDS	DRS-F
			MEAN(SEM)	10.82(4.55)	2.73(2.6)	11.81(11.9)			66.62(46.29)	2.97(0.85)	3.84(1.48)	14.36(10.25)	3.73(1.23)	12.05(4.86)	5.62(3.61)	17.57(11.82)			84.92(50.24)	3.56(1.51)	2.37(1.89)	9.39(11.28)	2.26(1.93)

## Sheet: ChE and function(out) analysis
		out	GCS	OLI	MMSE	RDS	FIM	GOS	MRS	DRS
		Coefficient	0.216	0.254	0.212	-0.236	0.218	0.219	-0.232	-0.225
		P value	0.004	0.001	0.006	0.002	0.004	0.003	0.002	0.003

## Sheet: ChE and function(in) analysis
	in	GCS	OLI	MMSE	RDS	FIM	GOS	MRS	DRS
	Coefficient	0.179	0.186	0.162	-0.173	0.176	0.217	-0.152	-0.172
	P value	0.017	0.013	0.036	0.022	0.019	0.004	0.043	0.022
